# Supplementary material for: The Antiviral Activity of Varenicline against Dengue Virus Replication during the Post-Entry Stage
Source: Biomedicines. 2023 Oct 11;11(10):2754. doi: 10.3390/biomedicines11102754 (PMC10604274; doi:10.3390/biomedicines11102754)
Supplement: Supplementary file 1 [file biomedicines-11-02754-s001.zip]

Archive with 1 entries (1 files):
- biomedicines-2615733-supplementary.pdf
